# Supplementary material for: Spatio-Temporal Monitoring of Benthic Anatoxin-a-Producing Tychonema sp. in the River Lech, Germany
Source: Toxins (Basel). 2022 May 20;14(5):357. doi: 10.3390/toxins14050357 (PMC9144322; doi:10.3390/toxins14050357)
Supplement: Supplementary file 1 [file toxins-14-00357-s001.zip]

Archive with 1 entries (1 files):
- toxins-1732443-supplementary.pdf
